# Supplementary material for: Food Parenting Practices and Feeding Styles and Their Relations with Weight Status in Children in Latin America and the Caribbean
Source: Int J Environ Res Public Health. 2022 Feb 11;19(4):2027. doi: 10.3390/ijerph19042027 (PMC8871894; doi:10.3390/ijerph19042027)
Supplement: Supplementary file 1 [file ijerph-19-02027-s001.zip]

Archive with 1 entries (1 files):
- ijerph-1460168-supplementary.pdf
